# Supplementary material for: Age-Specific Imbalance of Circulating Tfh Cell Subsets and Its Association With Gout-Targeted Kidney Impairment
Source: Front Immunol. 2021 Jan 11;11:625458. doi: 10.3389/fimmu.2020.625458 (PMC7829215; doi:10.3389/fimmu.2020.625458)
Supplement: Supplementary file 1 [file Table_1.xls]

## Sheet: 病例组资料
Patient ID	Gender	Age	Creatinine （enzymic method,umol/L)	eGFR(ml/min.1.73m2)
case1	male	47	61	130.638
case2	male	55	63	121.911
case3	male	43	64	125.849
case4	male	42	67	119.94
case5	male	22	68.63	133.023
case6	male	53	69.93	108.894
case7	male	45	73	107.127
case8	male	48	74	104.085
case9	male	25	80	108.6
case10	male	47	81	94.1777
case11	male	32	83	98.9952
case12	male	49	86	87.1474
case13	male	29	87.73	94.7362
case14	male	52	89	82.762
case15	male	42	96.1	79.103
case16	male	36	102.1	76.108
case17	male	31	103	77.6631
case18	male	41	106.8	70.3735
case19	male	58	107	65.4472
case20	male	70	109	61.6638
case21	male	64	112	60.8588
case22	male	50	113	63.3333
case23	male	54	116	60.4944
case24	male	28	118	67.7721
case25	male	68	123	53.9543
case26	male	51	140	49.2614
case27	male	62	155	42.0995
case28	male	49	161	42.2658
case29	male	64	170	37.5996
case30	male	57	188	34.2732
case31	female	72	198	22.8449
case32	male	61	233	26.3891
case33	male	33	N/A	N/A
case34	male	45	N/A	N/A
case35	male	52	N/A	N/A
case36	male	33	N/A	N/A
case37	male	64	N/A	N/A
case38	male	65	N/A	N/A
case39	male	35	N/A	N/A
case40	male	47	N/A	N/A
case41	male	43	N/A	N/A
case42	male	57	N/A	N/A
case43	male	46	N/A	N/A
case44	male	44	N/A	N/A
case45	male	24	N/A	N/A
case46	male	49	N/A	N/A
case47	male	50	N/A	N/A
case48	male	67	N/A	N/A
case49	male	28	N/A	N/A
case50	male	38	N/A	N/A
case51	male	50	N/A	N/A
case52	male	50	N/A	N/A
case53	male	50	N/A	N/A
case54	male	40	N/A	N/A
case55	male	53	N/A	N/A
case56	male	34	N/A	N/A
case57	male	45	N/A	N/A
case58	male	46	N/A	N/A
N/A, not available.
